# Supplementary material for: A c-di-GMP signaling module controls responses to iron in Pseudomonas aeruginosa
Source: Nat Commun. 2024 Feb 29;15:1860. doi: 10.1038/s41467-024-46149-3 (PMC10904736; doi:10.1038/s41467-024-46149-3)
Supplement: Supplementary file 4 — Source data [file 41467_2024_46149_MOESM4_ESM.xlsx]

## Sheet: Fig.1a
	Fig.1a

## Sheet: Fig.1c
Fig.1c
β-gal activity: Interaction of the Domain of Ismp and ImcA
C(+)	C(-)	1-865	1-585	1-413	1-273	59-413	220-413	273-413
2400	160	1550	1800	1600	180	170	190	170
2300	180	1460	1900	1800	190	180	185	180
2500	165	1600	1700	1500	170	185	190	170
		p<0.0001	p<0.0001	p<0.0001	p=0.9997	p=0.9998	p=0.9995	p=0.9999
Fig.1c
β-gal activity: Interaction of the Domain of ImcA and IsmP
C(+)	C(-)	1-402	73-402	104-402	136-402	155-402	184-402	231-402
2600	200	950	150	220	200	200	200	180
2500	210	980	230	200	210	220	210	230
2600	190	900	200	230	200	210	230	200
		p<0.0001	p=0.9996	p=0.9803	p=0.9998	p=0.9979	p=0.9939	p=0.9998

## Sheet: Fig.1d
Fig.1d
Biomass
PAO1/EV	ΔismP/EV	ΔismP/p-ismP	PAO1/p-imcA	ΔismP/p-imcA
22	15	25	16	43
22	16	23	31	45
25	14	23	24	40
22	11	20	22	38
	p=0.0189	p>0.9999	p=0.9996	p<0.0001
Fig.1d
Thickness
PAO1/EV	ΔismP/EV	ΔismP/p-ismP	PAO1/p-imcA	ΔismP/p-imcA
30	25	36	28	48
29	30	35	34	43
34	25	25	30	38
24	21	28	24	40
	p=0.6982	p=0.9780	p>0.9999	p=0.0058

## Sheet: Fig.1e
Fig.1e
The expression of cdrA-lux
PAO1/EV	ΔismP/EV	ΔismP/p-ismP	PAO1/p-imcA	ΔismP/p-imcA
440	450	390	385	1500
484	382	429	280	1696
350	440	385	240	1621
	p>0.9999	p=0.9917	p=0.2304	p<0.0001

## Sheet: Fig.1f
Fig.1f
LC-MS detection of intracellular c-di-GMP concentration
PAO1/EV	ΔismP/EV	ΔismP/p-IsmP	PAO1/p-imcA	ΔismP/p-imcA
1215.55	1108.48	852.251	659.829	4764.35
1075.23	850.221	1964.47	465.926	5892.39
1200.35	509.016	1564.11	574.845	3830.81
1088.45	795.901	580.852	892.203	3380.95
	p=0.9299	p=0.9993	p=0.7562	p<0.0001

## Sheet: Fig. 2b
Fig. 2b
Growth of WT, ΔismP, and the complemented strain (ΔismP/p-ismP) in the presence or absence of iron
		PAO1/EV			ΔismP/EV			ΔismP/p-ismP
0		0.1456	0.1519	0.1483	0.2085	0.1843	0.1686	0.197	0.1863	0.1814
		0.2006	0.2033	0.1976	0.2324	0.2194	0.2093	0.2155	0.2094	0.2061
1		0.2139	0.2159	0.2125	0.2592	0.2353	0.2332	0.2407	0.2234	0.2211
		0.2464	0.238	0.2319	0.2998	0.269	0.2623	0.2774	0.2589	0.252
2		0.2841	0.2732	0.2593	0.348	0.3114	0.3018	0.3463	0.3131	0.3009
		0.3324	0.3215	0.2942	0.397	0.3533	0.3424	0.4418	0.3902	0.3621
3		0.398	0.3902	0.3442	0.4338	0.397	0.3802	0.5335	0.471	0.427
		0.4783	0.4683	0.4036	0.4608	0.4317	0.4123	0.654	0.561	0.4966
4		0.5647	0.5577	0.4768	0.4825	0.4576	0.4364	0.7042	0.6628	0.6172
		0.686	0.6518	0.5634	0.4991	0.4741	0.4546	0.5851	0.5159	0.6752
5		0.7676	0.5656	0.6511	0.5177	0.4926	0.4717	0.7291	0.6879	0.5333
		0.6284	0.6776	0.7053	0.5345	0.509	0.487	0.8733	0.809	0.6936
6		0.7613	0.7275	0.6582	0.5486	0.5208	0.5028	0.9286	0.9462	0.8941
		0.8345	0.8809	0.6704	0.5604	0.5355	0.5171	0.9815	0.9414	1.0295
7		0.9952	1.0584	0.8665	0.5697	0.5488	0.5302	1.1021	1.0024	0.9247
		1.0948	1.0659	0.8947	0.576	0.56	0.5429	1.1185	1.0983	1.0055
8		1.1247	1.1374	1.1413	0.5876	0.5657	0.5556	1.1409	1.056	0.9847
		1.1598	1.266	1.173	0.5967	0.574	0.5626	1.1202	1.0475	1.0256
9		1.2176	1.1269	1.1158	0.614	0.5859	0.5664	1.1546	1.0886	1.0148
		1.2837	1.1962	1.1503	0.6354	0.6035	0.5776	1.2387	1.0967	1.063
10		1.3024	1.2127	1.166	0.6553	0.6208	0.5891	1.2581	1.104	1.0491
		1.3185	1.2008	1.1348	0.6832	0.6441	0.6029	1.2016	1.1293	1.0675
11		1.2953	1.2343	1.1959	0.7081	0.6674	0.6169	1.1818	1.0962	1.074
		1.2971	1.2178	1.157	0.7368	0.6877	0.6327	1.1832	1.069	1.0937
12		1.2893	1.1806	1.2018	0.7652	0.7142	0.649	1.1957	0.9812	1.0784
		1.3276	1.2501	1.1834	0.801	0.7452	0.6707	1.1552	0.9601	1.0714
13		1.2943	1.1322	1.1984	0.8563	0.7769	0.6884	1.1008	0.939	1.0852
		1.3034	1.1753	1.2985	0.9387	0.8138	0.7123	1.0554	1.0021	1.1087
14		1.2685	1.1958	1.1943	1.0098	0.8673	0.7391	1.1399	1.1334	1.0939
		1.2843	1.2269	1.1244	1.0321	0.9525	0.7687	1.156	1.1283	1.0915

## Sheet: Fig.2d
CLSM of 36-h biofilms grown in the indicated conditions.
	LB			BIP			FE3+
PAO1/EV	20.5757	18.5662	16.5964	17.9688	15.3636	16.562	26.8809	19.562	17.562
	p=0.9999			p=0.9939			p=0.7017
ΔismP/EV	20.107	16.5652	15.9556	17.3801	16.5623	16.2223	25.7984	20.665	18.5623
	p>0.9999			p=0.8469			p=0.6295
ΔismP/p-ismP	24.3962	20.6656	18.6562	20.9133	22.2653	18.5623	27.8748	28.5623	24.5623
	p>0.9999			p=0.4025			p=0.2555
PAO1/p-imcA	21.5462	20.5623	21.225	13.5512	15.5562	14.5623	34.4888	30.26	30.264
	p=0.2310			p=0.0069			p<0.0001
ΔismP/p-imcA	33.5401	35.5623	39.562	39.6172	33.2636	35.562	51.9257	38.562	34.562
	p>0.9999			p=0.4826			p=0.4621

## Sheet: Fig.3f
ICP-MS showing the purified CHASE4 protein containing iron.
	Fe3+			Mn2+
M9+Fe3+	11.102	12.52	15.332	0.8	1.5	0.7
M9	1.35	0.55	0.6	1.1	0.9	0.27
	p=0.0008			p=0.7565

## Sheet: Fig.3i
Biofilm formation of the indicated strains grown in LB supplemented with or without iron
	LB			LB+Fe3+
△ismP/p-imcA,EV	2.05	2.11	2.2	2.11	2.23	2.15	p=0.5149
△ismP/p-imcA,p-ismPCHASE4-PASPAC	0.08	0.07	0.08	0.15	0.15	0.19	p=0.0405
△ismP/p-imcA,p-ismP	0.08	0.06	0.07	0.18	0.15	0.17	p=0.0203
△ismP/p-imcA,p-ismPE65A,N66A,Q69A	0.08	0.05	0.07	0.07	0.06	0.08	p>0.9999

## Sheet: Fig.5a
fig.5a
The transmembrane domain of ImcA is necessary for its DGC activity.
ΔismP/p-imcA	ΔismP/p-imcA(73-402)	ΔismP/p-imcA(104-402)	ΔismP/p-imcA(136-402)	ΔismP/p-imcA(155-402)	ΔismP/p-imcA(184-402)
1.5	0.18	0.19	0.1	0.18	0.11
1.2	0.15	0.16	0.13	0.13	0.15
1.35	0.13	0.11	0.19	0.11	0.17
	p<0.0001	p<0.0001	p<0.0001	p<0.0001	p<0.0001

[truncated: 13 more sheets: Fig.5e, Supplementary Fig.2a, Supplementary Fig.2c, Supplementary Fig.2d, Supplementary Fig.3a, Supplementary Fig.3b, Supplementary Fig.3c, Supplementary Fig.4a, Supplementary Fig.4d, Supplementary Fig.7c, Supplementary Fig.9a, Supplementary Fig.9c, Supplementary Fig.9d]
